# Supplementary material for: Establishing a Relationship between In Vitro Potency in Cell-Based Assays and Clinical Efficacious Concentrations for Approved GLP-1 Receptor Agonists
Source: Pharmaceutics. 2024 Oct 8;16(10):1310. doi: 10.3390/pharmaceutics16101310 (PMC11510446; doi:10.3390/pharmaceutics16101310)
Supplement: Supplementary file 1 [file pharmaceutics-16-01310-s001.zip]

Archive with 1 entries (1 files):
- GLP1_IVIVC supplementary v3_review.pdf
